# Supplementary material for: UDP-glucosyltransferase regulates grain size and abiotic stress tolerance associated with metabolic flux redirection in rice
Source: Nat Commun. 2020 May 26;11:2629. doi: 10.1038/s41467-020-16403-5 (PMC7250897; doi:10.1038/s41467-020-16403-5)
Supplement: Supplementary file 4 — Source Data [file 41467_2020_16403_MOESM4_ESM.xlsx]

## Sheet: Fig. 1b-f, 1h-j
Source Data Fig 1b	1,000-grain weight (g)			Source Data Fig 1c	Grain length (mm)			Source Data Fig 1d	Grain width (mm)
	NIL-GSA1WYJ	NIL-GSA1CG14			NIL-GSA1WYJ	NIL-GSA1CG14			NIL-GSA1WYJ	NIL-GSA1CG14
	30.455	28.226			7.636	7.542			3.418	3.349
	32.018	30.068			7.895	7.877			3.55	3.469
	31.4	31.25			8.029	7.766			3.595	3.6
	30.241	29.317			7.859	7.554			3.568	3.407
	33.909	28.197			8.018	7.575			3.684	3.455
	30.968	24.116			7.805	7.335			3.477	3.182
	32.595	27.324			8.067	7.486			3.561	3.299
	30.368	26.576			8.076	7.511			3.423	3.254
	29.893	30.761			7.875	7.784			3.544	3.412
	31.296	29.64			7.887	7.681			3.571	3.357
	31.875	26.77			8.042	7.653			3.586	3.341
	31	30.034			7.768	7.767			3.472	3.516
	32.269	29.052			7.981	7.688			3.62	3.479
	31.867	30.408			8.006	7.893			3.603	3.399
	30.229	26.9			7.699	7.451			3.469	3.343
	32.724	30.667			8.044	7.884			3.605	3.396
	31.519	30.452			7.901	7.8			3.557	3.392
	30.95	25.958			7.884	7.593			3.573	3.244
	29.677	29.323			7.967	7.664			3.456	3.35
	32.946	30.934			8.04	7.816			3.574	3.407
	29.148	30.464			7.667	7.643			3.471	3.497
	30.448	25.75			7.771	7.332			3.518	3.227
	29.792	26.191			7.931	7.558			3.591	3.226
	30.842	30.311			8.253	7.795			3.66	3.539
	29.075	25.686			7.754	7.406			3.423	3.324
	32.103	30.121			7.717	7.841			3.658	3.426
	30.25	25.306			8.14	7.446			3.43	3.172
	32.065	30.163			7.991	7.789			3.559	3.415
	30.714	29.722			8.008	7.56			3.492	3.536
	31.136	26.273			7.969	7.616			3.395	3.28
	29.343	28.923			8.101	7.552			3.504	3.391
	31.667	29.887			7.937	7.774			3.511	3.394
	34.333	26.034			7.956	7.442			3.591	3.219
	31.88	30.955			7.883	7.821			3.627	3.441
	31.314	27.212			7.942	7.33			3.517	3.44
	31.885	29.87			7.99	7.696			3.518	3.384
	30.5	26.11			7.805	7.623			3.541	3.223
	33.279	28.451			8.18	7.738			3.635	3.428
	32	26.658			8.046	7.713			3.551	3.275
	33.347	26.915			8.02	7.506			3.666	3.257
Source Data Fig 1e	Caryopses dry weight (mg)			Source Data Fig 1f	C1	C2	R1	R2	R3	R4
	NIL-GSA1WYJ	NIL-GSA1CG14		1000 grain weight	26.74	24.945	26.385	25.602	26.155	26.247
5d	1.85758	1.62187			26.81	25.085	27.046	25.686	26.299	26.573
	2.02917	1.57714			26.915	25.137	25.051	25.887	26.394	26.716
	2.45714	1.52			26.938	25.225	26.295	25.967	26.595	26.874
	2.1303	1.45			26.969	25.227	26.57	26.056	26.738	26.902
	1.71944	1.70811			27.102	25.41	26.052	26.076	26.784	27.124
	2.01556	1.62791			27.15	25.468	26.861	26.138	26.938	27.354
	2.12609	1.496			27.166	25.581	26.01	26.287	26.978	27.727
	2.0125	1.53793			27.26	25.676	25.62	26.4	26.992	27.819
10d	7.2	6.41351			27.348	25.824	26.034	26.472	27.118	27.866
	7.725	6.558			27.377	25.838	26.551	26.473	27.195	28.012
	7.46429	6.99773			27.448	25.899	26.596	26.475	27.494	28.054
	6.50556	7.34821			27.612	26.271	26.308	26.587	27.839	28.151
	6.82903	6.62745			27.71	26.304	26.351	26.691	27.841	28.194
	7.31	7.14286			27.711	26.636	25.438	26.732	27.891	28.25
	7.25	7.17647			27.769	26.727	26.398	26.739	28	28.329
	7.52083	7.34444			27.815	26.761	25.945	26.779	28.115	28.417
15d	12.6075	10.314			27.875	26.789	26.988	26.805	28.14	28.422
	11.6586	10.9705			28.088	26.888	26.877	26.902	28.323	28.434
	12.1171	9.82766			28.112	26.969	26.227	27.009	28.637	28.54
	12.4881	10.7215
	14.796	11.5189
	12.55	10.608
	12.8774	11.4562
	12.0717	12.37
22d	21.0684	17.0415
	19.09	18.8111
	20.6296	20.2927
	18.6857	17.8531
	22.79	17.6627
	23.2857	18.9737
	19.3536	19.9143
	20.4936	18.12
29d	21.0684	21.8396
	19.09	22.6694
	20.6296	22.1667
	18.6857	22.8219
	22.79	22.5469
	23.2857	22.3194
	19.3536	21.3636
	20.4936	22.9258
36d	28.9361	22.225
	31.531	21.0161
	27.8452	22.62
	27.4087	22.1354
	27.1769	22.96
	27.3385	23.3281
	28.1184	22.7591
	27.3864	23.1
71d	28.9452	26.4256
	27.3636	23.46
	27.7629	25.4051
	27.1481	25.1415
	27.197	23.3528
	27.2258	24.3051
	25.6324	24.9622
	28.2794	25
Source Data Fig 1h	1,000-grain weight (g)
	WYJ	Pro35S:GSA1WYJ #7	Pro35S:GSA1WYJ #14	Pro35S:GSA1WYJ #26
	25.737	31.407	28.75	29.222
	26.773	29.533	28.231	31.5
	26.217	30.577	29.304	28.182
	26.913	29.455	28.471	28.7
	26.869	29.653	29.278	28.429
	25.842	31.167	30.944	28.789
	26.45	28.846	29.737	28.353
	25.385	30.091	29.375	28.625
Source Data Fig 1i	Grain length (mm)
	WYJ	Pro35S:GSA1WYJ #7	Pro35S:GSA1WYJ #14	Pro35S:GSA1WYJ #26
	7.25	8.159	7.465	7.907
	7.55	7.962	7.727	7.932
	7.41	8.12	7.661	7.628
	7.427	7.825	7.456	7.575
	7.478	7.908	7.644	7.813
	7.484	8.205	7.781	7.63
	7.574	7.863	7.665	7.706
	7.555	8.006	7.64	7.903
Source Data Fig 1j	Grain width (mm)
	WYJ	Pro35S:GSA1WYJ #7	Pro35S:GSA1WYJ #14	Pro35S:GSA1WYJ #26
	3.285	3.507	3.535	3.482
	3.345	3.469	3.449	3.538
	3.318	3.504	3.432	3.495
	3.314	3.462	3.469	3.356
	3.323	3.436	3.486	3.41
	3.242	3.423	3.5	3.405
	3.263	3.408	3.575	3.395
	3.218	3.458	3.51	3.395

## Sheet: Fig. 2a, 2c-i
Source Data Fig 2a	Relative expression of GSA1			Source Data Fig 2c	Cell length (μm)			Source Data Fig 2d	Cell number in the grain-length direction			Source Data Fig 2e	Cell width (μm)			Source Data Fig 2f	Cell number in the grain-width direction
	NIL-GSA1WYJ	NIL-GSA1CG14			NIL-GSA1WYJ	NIL-GSA1CG14			NIL-GSA1WYJ	NIL-GSA1CG14			NIL-GSA1WYJ	NIL-GSA1CG14			NIL-GSA1WYJ	NIL-GSA1CG14
L	1.08416	1.15105		#1	82.7033	77.767			103	95		#1	70.6671	71.135			56	54
	1.22717	1.23663			82.3467	78.307			106	117			70.52	70.0537			56	55
	0.751624	1.23435			83.1656	79.456			110	97			65.7087	69.7837			58	51
R	1.18878	4.03141			85.6863	73.728			103	100			64.535	70.9712			56	54
	0.693187	2.11377			88.9788	75.622			100	103			64.9237	70.6787			59	56
	1.15841	2.59036		#2	83.0156	73.882			102	108		#2	73.0975	70.1			56	55
N	0.566776	0.695433			83.93	67.7156							74.2	68.4378
	0.587502	0.715645			80.4711	64.56							74.79	69.8113
	0.605759	0.298131			78.6713	61.52							76.3325	66.9578
Cu	0.0311458	0.0272799			78.884	80.878							67.665	65.8667
	0.0368868	0.026271		#3	78.493	79.193						#3	69.0044	68.4737
	0.0308843	0.0272226			86.5467	81.592							68.4033	67.9537
P(0-0.5)	0.133568	0.247697			78.609	80.304							74.8037	68.8838
	0.120404	0.324783			86.293	82.7467							74.9886	69.6663
	0.0772699	0.244818			79.413	80.8056							74.9943	69.455
P(2-3)	0.163646	0.0847672		#4	79.428	82.8511						#4	76.8	68.5713
	0.187976	0.097701			84.3911	83.1175							77.7557	67.9737
	0.145529	0.0917541			82.4978	77.5989							67.9587	69.8037
P(7-10)	0.199775	0.300676			83.9663	81.9956							67.556	67.5312
	0.250396	0.111652			84.4178	72.8522							67.986	66.16
	0.204582	0.176249		#5	84.5156	81.016						#5	66.054	66.0625
P(12-15)	0.365502	0.216092			83.1022	74.9133							64.525	65.8078
	0.497183	0.296448			83.8022	82.0089							67.7837	66.6244
	0.62618	0.249766			81.0522	80							67.5212	66.6389
SH5d	5.74862	14.1777			92.1287	83.0067							67.6513	68.0067
	7.21009	10.8354		#6	94.825	76.3344						#6	67.5212	67.9788
	6.0677	10.784			92.3933	72.9862							67.7887	68.0611
SH10d	5.5944	10.9211			88.1622	71.728							68.9537	68.9967
	4.47121	12.7405			95.0162	72.71							68.8187	68.82
	3.79145	9.63477			89.6767	63.165							68.5613	67.8511
SH15d	8.77835	12.5561
	9.56755	12.2433
	7.28948	10.1229
C5d	0.0573611	0.0779945
	0.0843978	0.172331
	0.0735006	0.162122
C10d	0.350645	0.433634
	0.474233	0.558366
	0.444622	1.43222
C15d	0.40539	0.760832
	0.295067	0.573732
	0.924247	1.13146
Source Data Fig 2g	IAA content (ng/g)			Source Data Fig 2h	NIL-GSA1WYJ-YP5	NIL-GSA1CG14-YP5	NIL-GSA1WYJ-YP10	NIL-GSA1CG14-YP10				Source Data Fig 2i	Relative expression
	NIL-GSA1WYJ-C	NIL-GSA1CG14 -C		FIB	-0.636306	-0.204533	1.46917	-0.628336					NIL-GSA1WYJ	NIL-GSA1CG14
	196.341	135.338		OsYUC9	-0.599125	-0.652261	1.47204	-0.220658				OsPIN1a	0.853754	0.514018
	197.212	124.14		OsNRT2.4	-0.729196	-0.5799	1.45302	-0.143926					1.17118	0.466199
	186.319	126.992		OsIAA6	1.45806	-0.155484	-0.623774	-0.678806					1.0001	0.479089
	NIL-GSA1WYJ-P	NIL-GSA1CG14 -P		OsGH3-2	-0.404808	-0.499427	1.49564	-0.591406				OsPIN1	1.0047	0.634698
	4.6653	2.9398		OsGH3-1	1.29841	0.174016	-0.420132	-1.0523					1.06497	0.691831
	4.7176	3.5411		OsERF3	-0.329653	-0.296012	1.45476	-0.829091					0.934597	0.665503
	4.4169	3.8086		OsMADS29	-0.279559	-0.832379	1.45341	-0.341469				OsPIN5b	1.07544	0.350752
				OsNAR2.1	-0.590677	-0.782482	1.42686	-0.0537049					1.10038	0.257965
				MAIF1	1.4889	-0.357345	-0.47842	-0.653137					0.84503	0.194228
				OsPIN1	0.137286	0.175161	1.04828	-1.36073				BG1	1.04921	0.498653
				OsCOW1	1.2408	-0.653682	0.362471	-0.949591					0.992909	0.588406
				BG1	0.456164	0.272997	0.742567	-1.47173					0.959902	0.576926
				OsIAA11	1.01159	-1.24119	0.567439	-0.337841				OsIAA11	1.01188	0.599764
				OsIAGLU	1.40421	-0.45067	-0.0463753	-0.907163					0.906917	0.611041
				DAO	-0.562312	-0.464543	1.49851	-0.471659					1.08969	0.58479
				RFL	0.263594	-0.631075	1.29386	-0.926381				OsARF19	1.03668	0.664942
				OsGH3-6	1.08951	0.403122	-0.228385	-1.26424					0.944272	0.674154
				OsTAR1	-0.586299	-0.514333	1.49531	-0.394676					1.02154	0.667031
				OsGH3-4	-0.465525	-0.335953	1.48454	-0.683059				TSG1	0.937127	0.459964
				OsGH3-5	-0.589169	-0.711236	1.45689	-0.156487					1.055	0.445568
				D3; SOLS	-0.0645991	-0.202468	1.34167	-1.0746					1.01146	0.494483
				OsERF2	-0.399074	1.44972	-0.831195	-0.219453				TAR1	1.04459	0.0662627
				OsABF2	1.41746	-0.566263	-0.033256	-0.817945					0.951033	0.0612251
				OsIAA23	-0.592297	-0.874291	1.36944	0.097149					1.0066	0.0729836
				TGW6	1.39838	-0.150739	-0.97275	-0.274891				TARL1	0.983417	0.443483
				OsPIN2	1.47683	-0.598166	-0.245517	-0.633151					1.08161	0.398645
				OsARF19	-0.650954	-0.735195	1.42623	-0.0400845					0.940142	0.472193
				OsCLIP	-0.311242	0.968856	-1.26375	0.606131				TARL2	1.09558	0.346253
				OsGH3-10	0.675692	-1.06657	-0.619881	1.01075					1.03807	0.427123
				WOX11	0.675953	0.157778	-1.45865	0.624922					0.879283	0.367241
				OsPIN5b	-0.863599	-0.581387	1.38287	0.0621159
				OsCYL4	-0.575048	-1.04741	1.16906	0.453399
				SAUR39	1.49973	-0.526615	-0.485718	-0.487399
				OsGH3-12	-0.31824	1.48341	-0.681138	-0.484028
				OsWRKY72	1.47482	-0.243632	-0.553817	-0.677372

## Sheet: Fig. 3
Source Data Fig 3a	Z-score of flavonoid glycoside relative content in diverse tissues of NIL-GSA1WYG and NIL-GSA1CG14
	Compounds	NIL-GSA1WYG-YC	NIL-GSA1CG14-YC	NIL-GSA1WYG-YP	NIL-GSA1CG14-YP	NIL-GSA1WYG-MC	NIL-GSA1CG14-MC	NIL-GSA1WYG-SH	NIL-GSA1CG14-SH
	3',4',5'-Dihydrotricetin O-hexosyl-O-hexoside	-0.367792	-0.367792	-0.367792	-0.367792	-0.367792	-0.367792	2.47332	-0.266568
	3’,4’,5’-Tricetin O-rutinoside	-0.598933	-0.598933	-0.0429786	-0.468688	-0.598933	-0.598933	2.20107	0.70633
	Di-O-methylquercetin	-0.721525	-0.692236	-0.532856	-0.466911	0.374913	2.25621	0.240149	-0.457748
	4'-Hydroxy-5,7-dimethoxyflavanone	1.70852	1.52678	-0.568664	-0.575056	-0.524113	-0.541297	-0.4843	-0.541863
	6-C-hexosyl-apigenin O-feruloylhexoside	-0.510927	-0.528101	1.64074	1.59911	-0.550204	-0.550204	-0.550204	-0.550204
	6-C-hexosyl-apigenin O-hexosyl-O-hexoside	-0.612305	-0.612305	2.08734	0.93862	-0.612305	-0.612305	-0.0692706	-0.507472
	6-C-hexosyl-chrysoeriol O-feruloylhexoside	-0.537939	-0.543392	1.56649	1.67246	-0.538513	-0.54359	-0.522577	-0.552944
	6-C-hexosyl luteolin O-pentoside	-0.499966	-0.499966	2.20729	0.792508	-0.499966	-0.499966	-0.499966	-0.499966
	6-C-hexosyl-apigenin O-sinapoylhexoside	-0.639999	-0.639999	-0.639999	-0.639999	0.290733	0.432115	2.22295	-0.385804
	8-C-hexosyl-apigenin O-hexosyl-O-hexoside	-0.403014	-0.403014	-0.403014	-0.403014	-0.403014	-0.403014	2.45442	-0.0363346
	8-C-hexosyl-chrysoeriol O-feruloylhexoside	-0.528561	-0.528561	2.37708	0.220567	-0.465863	-0.492782	-0.0533197	-0.528561
	8-C-hexosyl chrysoeriol O-hexoside	-0.557018	-0.537842	1.47804	1.75272	-0.507758	-0.542573	-0.508192	-0.577377
	8-C-hexosyl-luteolin O-pentoside	-0.68949	-0.68949	2.07886	0.437567	-0.68949	-0.68949	0.648085	-0.406552
	8-C-hexosyl-apigenin O-feruloylhexoside	-0.626361	-0.629061	2.14668	0.347566	-0.621142	-0.631761	0.597744	-0.583669
	8-C-hexosyl-apigenin O-sinapoylhexoside	-0.477664	-0.702427	2.0358	0.549708	-0.493455	-0.646761	0.620664	-0.885865
	C-hexosyl-chrysin O-feruloylhexoside	-0.512261	-0.512261	2.12929	-0.512261	-0.512261	-0.512261	0.944274	-0.512261
	C-hexosyl-chrysoeriol O-sinapoylhexoside	-0.893617	-0.893617	0.630472	0.349922	-0.0785419	-0.270205	2.01586	-0.860277
	C-hexosyl-chrysoeriol O-rutinoside	-0.530686	-0.530686	1.93914	1.24497	-0.530686	-0.530686	-0.530686	-0.530686
	C-hexosyl-luteolin C-pentoside	-0.454949	-0.502469	2.18844	0.829841	-0.496004	-0.506858	-0.523591	-0.534404
	C-hexosyl-luteolin O-p-coumaroylhexoside	-0.531178	-0.531178	1.93147	1.2556	-0.531178	-0.531178	-0.531178	-0.531178
	C-hexosyl-luteolin O-hexoside	-0.417382	-0.417382	2.43937	0.0649226	-0.417382	-0.417382	-0.417382	-0.417382
	C-hexosyl-apigenin O-caffeoylhexoside	-0.353553	-0.353553	2.47487	-0.353553	-0.353553	-0.353553	-0.353553	-0.353553
	C-hexosyl-apigenin O-pentoside	-0.77332	-0.77332	1.17316	0.0763668	-0.748191	-0.753277	1.81503	-0.016449
	C-hexosyl-apigenin O-p-coumaroylhexoside	-0.484378	-0.484378	2.33197	0.484981	-0.484378	-0.484378	-0.412378	-0.467066
	C-pentosyl-C-hexosyl-apigenin	-0.501047	-0.501047	2.2013	0.804983	-0.501047	-0.501047	-0.501047	-0.501047
	C-pentosyl-chrysoeriol 7-O-feruloylhexoside	-0.482189	-0.482189	2.28914	0.604001	-0.482189	-0.482189	-0.482189	-0.482189
	Chrysin O-malonylhexoside	-0.482067	-0.482067	2.28961	0.602789	-0.482067	-0.482067	-0.482067	-0.482067
	Quercetin 3-alpha-L-arabinofuranoside (Avicularin)	-0.501953	-0.501953	2.19616	0.815551	-0.501953	-0.501953	-0.501953	-0.501953
	Hesperetin 7-rutinoside (Hesperidin)	-0.421403	-0.421403	-0.270709	-0.318902	-0.246301	-0.402976	2.46915	-0.387453
	Hesperetin 5-O-glucoside	-0.52852	-0.52852	1.98948	1.17273	-0.52852	-0.52852	-0.519613	-0.52852
	Hesperetin O-malonylhexoside	-0.537126	-0.537126	2.18223	0.837621	-0.537126	-0.537126	-0.399578	-0.471771
	Syringetin 5-O-hexoside	-0.663974	-0.663974	2.01803	0.799918	-0.663974	-0.663974	0.42449	-0.586546
	Syringetin 7-O-hexoside	-0.614769	-0.614769	2.08657	0.909316	-0.614769	-0.614769	0.0175376	-0.554348
	Syringetin 3-O-hexoside	-0.712336	-0.712336	1.79378	1.15909	-0.712336	-0.712336	0.397582	-0.501107
	Phloridzin	-0.48855	-0.48855	2.26304	0.668258	-0.48855	-0.48855	-0.48855	-0.48855
	Isosakuranetin-7-neohesperidoside (Poncirin)	-0.645741	-0.328138	0.0588025	0.41177	-0.440298	-0.66968	2.2829	-0.669611
	Orientin	-0.387874	-0.387874	2.46541	-0.138166	-0.387874	-0.387874	-0.387874	-0.387874
	Quercetin 3-O-rutinoside (Rutin)	-0.602212	-0.648733	0.938701	2.01224	-0.627574	-0.648733	0.225039	-0.648733
	Quercetin 7-O-rutinoside	0.174467	-0.472905	1.6759	1.39965	-0.72087	-0.744634	-0.50752	-0.804086
	Quercetin O-acetylhexoside	-0.526436	-0.526436	1.99689	1.16173	-0.526436	-0.526436	-0.526436	-0.526436
	Gossypitrin	-0.529317	-0.529317	1.95928	1.21663	-0.529317	-0.529317	-0.529317	-0.529317
	Quercetin-3,4'-O-di-beta-glucopyranoside	-0.435167	-0.435167	-0.435167	-0.435167	-0.435167	-0.435167	2.41345	0.197549
	Delphinidin 3-O-glucoside (Mirtillin)	-0.527511	-0.527511	1.98351	1.18155	-0.527511	-0.527511	-0.527511	-0.527511
	methylQuercetin O-hexoside	-0.639062	-0.639062	2.21612	0.140877	-0.639062	-0.628793	0.558444	-0.369467
	O-methylChrysoeriol 8-C-hexoside	-0.53815	-0.53815	1.77171	1.45719	-0.53815	-0.53815	-0.53815	-0.53815
	Acacetin O-acetyl hexoside	-0.831553	-0.864926	0.805307	0.515007	1.21623	1.11812	-0.979094	-0.979094
	Chrysoeriol	-0.256755	0.0129732	2.35884	0.152304	-0.674748	-0.70153	-0.412891	-0.478196
	Chrysoeriol 5-O-hexoside	-0.640654	-0.640654	1.99762	1.02442	-0.640654	-0.640654	0.0964596	-0.555889
	Chrysoeriol 6-C-hexoside	-0.389272	-0.389272	2.46458	-0.12895	-0.389272	-0.389272	-0.389272	-0.389272
	Chrysoeriol 7-O-hexoside	-0.585467	-0.585467	2.08237	1.00985	-0.55507	-0.564334	-0.329072	-0.472805
	Chrysoeriol 7-O-rutinoside	-0.618147	-0.815895	0.884511	-0.306816	-0.364166	-0.552976	2.12462	-0.351132
	Chrysoeriol 8-C-hexoside	-0.341823	-0.29426	1.51256	1.69092	-0.615194	-0.630593	-0.655178	-0.666436
	Chrysoeriol 8-C-pentosyl-O-rutinoside	-0.45363	-0.45363	-0.45363	-0.45363	-0.45363	-0.45363	2.37609	0.34569
	Chrysoeriol C-hexosyl-O-rhamnoside	2.07807	0.931476	-0.143168	-0.226556	-0.659955	-0.659955	-0.659955	-0.659955
	Chrysoeriol O-hexosyl-O-pentoside	1.5946	1.45609	-0.843264	-0.804693	-0.652326	-0.740976	-0.0484004	0.0389707
	Chrysoeriol O-hexosyl-O-rutinoside	-0.539531	-0.555406	1.74479	1.48719	-0.555406	-0.555406	-0.49218	-0.534051
	Chrysoeriol O-sinapoylhexoside	-0.524101	-0.524101	2.02376	1.12085	-0.524101	-0.524101	-0.524101	-0.524101
	Chrysoeriol O-glucuronic acid-O-hexoside	0.197545	0.806544	0.244974	1.85475	-0.958966	-0.958966	-0.22692	-0.958966
	Chrysoeriol O-acetylhexoside	-0.720152	-0.720152	1.62611	1.49759	-0.720152	-0.720152	-0.0545317	-0.188557
	Hyperoside	-0.531994	-0.531994	1.91815	1.27381	-0.531994	-0.531994	-0.531994	-0.531994
	Malvidin 3-O-galactoside	-0.759898	-0.759898	1.3817	0.514843	-0.759898	-0.759898	1.53661	-0.39356
	Malvidin 3-O-glucoside (Oenin)	-0.502204	-0.502204	2.40546	0.0878535	-0.502204	-0.502204	-0.0424777	-0.442023
	Tricin 4'-O-(β-guaiacylglyceryl) ether 5-O-hexosyl-O-hexoside	-0.460744	-0.460744	2.38371	0.315879	-0.460744	-0.460744	-0.395871	-0.460744
	Tricin 4'-O-(β-guaiacylglyceryl) ether 5-O-hexoside	-0.617002	-0.617002	1.17642	-0.241309	-0.617002	-0.617002	1.96231	-0.429408
	Tricin 4'-O-(β-guaiacylglyceryl) ether 7-O-hexoside	-0.475779	-0.475779	-0.0949608	-0.275192	-0.464212	-0.475779	2.44672	-0.185016
	Tricin 4'-O-(β-guaiacylglyceryl) ether O-hexoside	-0.428329	-0.428329	-0.330081	-0.369492	-0.427458	-0.427509	2.45363	-0.0424317
	Tricin 4'-O-(β-guaiacylglyceryl) ether-O-rutinoside	-0.730205	-0.730205	1.77894	0.523437	-0.730205	-0.730205	1.09577	-0.477336
	Tricin 4'-O-(syringyl alcohol) ether 5-O-hexoside	-0.500988	-0.500988	2.22027	0.764883	-0.500988	-0.500988	-0.48709	-0.494109
	Tricin 4'-O-(syringyl alcohol) ether 7-O-hexoside	-0.634087	-0.634087	2.23992	0.382882	-0.634087	-0.634087	0.291553	-0.378009
	Tricin 5-O-feruloylhexoside	-0.662821	-0.670033	2.01575	0.702128	-0.683961	-0.683961	0.548117	-0.565215
	Tricin 5-O-hexoside	-0.698462	-0.698235	1.77869	0.834084	-0.708513	-0.709274	0.855759	-0.654054
	Tricin 5-O-hexosyl-O-hexoside	0.566066	-0.809215	1.96186	0.508093	-0.113994	-0.222803	-0.759269	-1.13074
	Tricin 5-O-acetylglucoside	-0.504939	-0.504939	2.17847	0.851165	-0.504939	-0.504939	-0.504939	-0.504939
	Tricin 5-O-rutinoside	-0.587217	-1.04978	1.76013	0.156975	-0.0851113	-0.357683	1.14953	-0.986839
	Tricin 7-O-feruloylhexoside	2.33168	-0.0991245	-0.616452	-0.616452	0.172189	0.0610605	-0.616452	-0.616452
	Tricin 7-O-hexoside	2.06382	0.148786	-0.822982	-0.889489	0.56089	0.211136	-0.434037	-0.838124
	Tricin 7-O-hexosyl-O-hexoside	0.629122	-0.85754	1.90833	0.380572	0.0703812	-0.146355	-0.783969	-1.20054
	Tricin 7-O-acetylglucoside	-0.530755	-0.530755	-0.530755	-0.530755	-0.530755	-0.530755	1.93808	1.24644
	Tricin O-malonyl rhamnoside	-0.58862	-0.58862	-0.359549	-0.505256	-0.58862	-0.58862	1.76399	1.45529
	Tricin O-malonylhexoside	0.893568	-0.224035	-0.893736	-0.893736	-0.304654	-0.414756	2.05908	-0.221732
	Tricin O-oxalylhexoside	-0.463025	-0.463025	2.35204	0.426111	-0.463025	-0.463025	-0.463025	-0.463025
	Tricin di-O-hexoside	-0.558607	-0.558607	2.21208	0.757879	-0.558607	-0.558607	-0.285138	-0.450393
	Tricin O-glycerylhexoside	-0.546906	-0.546906	1.82233	1.39644	-0.546906	-0.546906	-0.493334	-0.537817
	Tricin O-sinapoylhexoside	1.0949	-0.69492	-0.987013	-0.987013	1.2271	0.676882	0.657078	-0.987013
	Tricin O-rhamnosyl-O-malonylhexoside	-0.554619	-0.554619	1.82115	1.39584	-0.554619	-0.554619	-0.443893	-0.554619
	Tricin O-rhamnoside	-0.409944	-0.409944	2.44776	0.0119038	-0.409944	-0.409944	-0.409944	-0.409944
	Tricin O-vanilloylhexoside	-0.47808	-0.47808	2.30445	0.564026	-0.47808	-0.47808	-0.47808	-0.47808
	Limocitrin O-hexoside	-0.666165	-0.666165	0.811739	0.366911	-0.666165	-0.666165	2.03282	-0.54681
	Vitexin 2''-O-beta-L-rhamnoside	-0.5248	-0.5248	2.39578	0.124201	-0.518644	-0.5248	-0.0425501	-0.384391
	Luteolin 7-O-glucoside (Cynaroside)	-0.452404	-0.452404	2.45171	-0.27722	-0.452404	-0.452404	-0.0661847	-0.29869
	Luteolin 3',7-di-O-glucoside	-0.538669	-0.538669	1.75029	1.48172	-0.538669	-0.538669	-0.538669	-0.538669
	Luteolin 6-C-glucoside	-0.214106	-0.318854	2.46252	-0.198678	-0.429461	-0.433374	-0.431641	-0.436406
	Luteolin 8-C-hexosyl-O-hexoside	-0.754343	-0.754343	2.16302	0.508138	-0.519114	-0.520585	0.372806	-0.495578
	di-C,C-hexosyl-luteolin	-0.416707	-0.416707	2.44019	0.0600505	-0.416707	-0.416707	-0.416707	-0.416707
	Luteolin C-hexoside	-0.337729	-0.371334	2.46769	-0.172852	-0.393713	-0.396863	-0.396278	-0.39892
	Luteolin O-sinapoylhexoside	-0.417483	-0.417483	2.43925	0.0656488	-0.417483	-0.417483	-0.417483	-0.417483
	Selgin 5-O-hexoside	-0.449787	-0.449787	2.43018	0.10372	-0.449787	-0.449787	-0.321125	-0.41363
	Selgin O-malonylhexoside	-0.47741	-0.47741	2.30685	0.557615	-0.47741	-0.47741	-0.47741	-0.47741
	Selgin O-hexosyl-O-hexoside	-0.516658	-0.516658	2.2413	0.711101	-0.516658	-0.516658	-0.369109	-0.516658
	Apigenin	-0.647459	-0.592057	2.12817	0.846059	-0.670478	-0.678056	-0.220183	-0.165997
	Apigenin 5-O-glucoside	-0.525674	-0.482404	1.84614	1.36496	-0.581962	-0.581962	-0.484958	-0.554137
	Apigenin 6-C-hexosyl-8-C-hexosyl-O-hexoside	-0.739882	-0.739882	2.0484	0.680409	-0.572388	-0.603718	0.488648	-0.561584
	Apigenin 6-C-pentoside	-0.309641	-0.520953	0.96994	2.10499	-0.579632	-0.583636	-0.540597	-0.540472
	Apigenin 7-O-neohesperidoside (Rhoifolin)	-0.724778	-0.801234	0.821237	-0.270041	-0.543861	-0.714554	2.06143	0.171804
	Apigenin 8-C-pentoside	-0.271176	-0.50465	0.697253	2.23873	-0.579658	-0.583963	-0.506902	-0.489636
	Apigenin C-hexosyl-O-rutinoside	-0.424162	-0.424162	2.43052	0.114451	-0.424162	-0.424162	-0.424162	-0.424162
	C-hexosyl-apigenin C-pentoside	-0.217757	-0.320644	2.20754	0.731642	-0.594678	-0.60447	-0.589641	-0.611992
	Apigenin C-glucoside	-0.280995	-0.0400566	2.28894	0.457463	-0.611441	-0.611441	-0.591033	-0.611441
	Apigenin O-malonylhexoside	-0.533294	-0.533294	1.89513	1.30463	-0.533294	-0.533294	-0.533294	-0.533294
	Apigenin O-hexosyl-O-pentoside	-0.57573	-0.575247	1.40524	1.81163	-0.571448	-0.575948	-0.479878	-0.438616
	Apigenin O-hexosyl-O-rutinoside	-0.723465	-0.723465	0.137569	0.0444466	-0.723465	-0.723465	2.13324	0.578608
	6,8-di-C-glucoside Apigenine	-0.482625	-0.482625	2.28744	0.608305	-0.482625	-0.482625	-0.482625	-0.482625
	Genistein 7-O-Glucoside (Genistin)	-0.583374	-0.583374	2.20598	0.764714	-0.521738	-0.557888	-0.256236	-0.468087
	Kaempferol 3-O-galactoside (Trifolin)	-0.47377	-0.47377	2.43814	-0.282877	-0.47377	-0.47377	0.0178666	-0.278047
	Kaempferol 3-O-robinobioside (Biorobin)	-0.528732	-0.58899	-0.212399	-0.177328	-0.580093	-0.58899	2.34615	0.330388
	Kaempferol 3-O-rutinoside (Nicotiflorin)	-0.540697	-0.583347	-0.212336	-0.164515	-0.574172	-0.583347	2.35186	0.30655
	Peonidin	-0.426104	-0.426104	-0.426104	-0.426104	-0.426104	-0.426104	2.42776	0.12887
	Eriodictyol C-hexoside	-0.520707	-0.452318	2.09432	1.00406	-0.539969	-0.539969	-0.509201	-0.536219
	Eriodictyol O-malonylhexoside	-0.729853	-0.729853	1.55891	1.52844	-0.729853	-0.729853	0.126783	-0.294719
	Cyanidin O-acetylhexoside	-0.504649	-0.504649	2.18025	0.847646	-0.504649	-0.504649	-0.504649	-0.504649
	Narcissoside	-0.449441	-0.449441	2.38564	0.311006	-0.449441	-0.449441	-0.449441	-0.449441
	Rosinidin O-hexoside	-0.516575	-0.516575	2.09544	1.00401	-0.516575	-0.516575	-0.516575	-0.516575
	Pelargonin	-0.353553	-0.353553	2.47487	-0.353553	-0.353553	-0.353553	-0.353553	-0.353553
	Schaftoside	-0.499493	-0.499493	2.20987	0.787087	-0.499493	-0.499493	-0.499493	-0.499493
	Hesperetin 7-O-neohesperidoside (Neohesperidin)	-0.415413	-0.415413	-0.284478	-0.341458	-0.233947	-0.394607	2.46965	-0.384337
	Quercetin 4'-O-glucoside (Spiraeoside)	-0.538676	-0.514967	1.98939	1.17239	-0.536331	-0.538676	-0.494452	-0.538676
	Quercetin 3-O-glucoside (Isotrifoliin)	-0.532631	-0.520059	1.98327	1.18181	-0.532631	-0.532631	-0.5145	-0.532631
	Isoquercitroside	-0.532075	-0.532075	1.91677	1.27568	-0.532075	-0.532075	-0.532075	-0.532075
	Isorhamnetin 5-O-hexoside	-0.609625	-0.609625	2.05761	1.00425	-0.609625	-0.609625	-0.11564	-0.50772
	Isorhamnetin O-hexoside	-0.537279	-0.537279	1.80152	1.42215	-0.537279	-0.537279	-0.537279	-0.537279
	Isorhamnetin O-acetyl-hexoside	-0.53738	-0.53738	2.22367	0.748057	-0.53738	-0.53738	-0.375121	-0.447083
	Isorhamnetin 3-O-glucoside	-0.521053	-0.521053	2.05514	1.07118	-0.521053	-0.521053	-0.521053	-0.521053
	Isorhamnetin 3-O-neohesperidoside	-0.511021	-0.511021	2.37856	0.266529	-0.511021	-0.511021	-0.148434	-0.452571
	Isoschaftoside	-0.496266	-0.496266	2.2268	0.7508	-0.496266	-0.496266	-0.496266	-0.496266
	Apigenin 7-rutinoside (Isorhoifolin)	-0.708488	-0.801535	0.727984	-0.236163	-0.536572	-0.738618	2.09711	0.196285
	Isohemiphloin	-0.553726	-0.532425	2.28657	0.584283	-0.545118	-0.556333	-0.336556	-0.346694
	Naringenin 7-O-neohesperidoside (Naringin)	-0.829852	-0.829852	1.42371	1.20205	-0.689512	-0.753426	0.943435	-0.466552
	Naringenin C-hexoside	-0.467531	-0.437432	2.33148	0.487588	-0.490385	-0.490385	-0.469222	-0.464114
	Naringenin 7-O-glucoside (Prunin)	-0.530027	-0.530027	1.94904	1.23112	-0.530027	-0.530027	-0.530027	-0.530027
	Procyanidin A3	-0.490961	-0.490961	2.2523	0.69347	-0.490961	-0.490961	-0.490961	-0.490961
	Isovitexin 7-O-glucoside (Saponarin)	-0.71465	-0.71465	0.826261	-0.268464	-0.669356	-0.681463	2.07084	0.151477
	Kaempferol 3-O-glucoside (Astragalin)	-0.544512	-0.544512	1.3721	1.84233	-0.540714	-0.544512	-0.507991	-0.532195
Source Data Fig 3b	Relative content		Source Data Fig 3c	Lignin content (OD280/g)			Source Data Fig 3d	Relative expression
	NIL-GSA1WYJ	NIL-GSA1CG14		NIL-GSA1WYJ-SH	NIL-GSA1CG14 -SH			NIL-GSA1WYJ	NIL-GSA1CG14
Kae	1.18745	1.93323		1.26667	0.7		PAL4	1.07366	0.302345
	0.888174	1.55189		1.03333	0.766667			0.980433	0.239462
	0.924377	2.15124		1.23333	0.733333			0.949978	0.269031
Nar	1.30864	2.83128		NIL-GSA1WYJ-MC	NIL-GSA1CG14 -MC		COMT	0.899399	0.536829
	0.646091	1.88477		0.00752445	0.003663			1.03701	0.33829
	1.04527	3.9465		0.00760746	0.00385505			1.07217	0.504433
N7G	0.96291	0.691155		0.00841043	0.00419287		CCR1	0.881848	0.418443
	1.13409	0.736091						1.24835	0.506401
	0.902996	0.703994						0.908382	0.404602
Que	1.28609	2.50435					CAD7	0.902188	0.394747
	0.555652	1.72174						1.14834	0.360588
	1.15826	1.76087						0.965234	0.400535
Q7G	1.064	0.4408					CHS	0.962311	0.627212
	0.96	0.5764						1.04817	0.579317
	0.976	0.712						0.991407	0.699223
p-C alcohol	n.d.	0.750218					CHI	0.948536	0.507806
	n.d.	0.925244						1.03074	0.496753
	n.d.	1.32454						1.02282	0.529233
S alcohol	0.844857	2.48398					F3`H	0.984087	0.53537
	1.15346	2.81282						0.972947	0.514719
	1.00169	2.59528						1.04442	0.519694
C alcohol	1.06769	2.82314					ANS	0.903064	0.509357
	0.877729	3.03275						1.03663	0.391626
	1.05459	2.61354						1.06821	0.625985
							OsC1	1.06144	0.326457
	n.d., not detected							0.990028	0.39329
								0.95161	0.310344
							OsP1	0.96707	0.379479
								1.0138	0.289853
								1.01998	0.309909

## Sheet: Fig. 4c, d, i, j
Source Data Fig 4c	Kaempferol-7-O-glucoside peak area (mAu*min)
	GSA1WYJ	GSA1CG14
	16.6813	8.3259
	19.7279	7.0956
	22.4557	7.5622
Source Data Fig 4d	Quercetin-7-O-glucoside peak area (mAu*min)
	GSA1WYJ	GSA1CG14
	8.2318	2.9845
	8.2708	1.8892
	6.746	1.9583
Source Data Fig 4i	p-Coumaryl alcohol glucoside peak area (mAu*min)
	GSA1WYJ	GSA1CG14
	0.8034	0.1668
	0.7269	0.132
	0.5752	0.1275
Source Data Fig 4j	Sinapyl alcohol glucoside peak area (mAu*min)
	GSA1WYJ	GSA1CG14
	2.0816	0.5332
	1.9618	0.4501
	1.6568	0.4714

## Sheet: Fig. 5d-i
Source Data Fig 5d	Survival rate under NaCl treatment
	WYJ	Pro35S:GSA1WYJ #7	Pro35S:GSA1WYJ #14	Pro35S:GSA1WYJ #26
	0.375	0.75	0.625	0.97
	0.125	0.875	0.625	0.875
	0.25	0.75	0.75	0.875
	0.375	0.75	0.625	0.692
Source Data Fig 5e	Survival rate under heat treatment
	WYJ	Pro35S:GSA1WYJ #7	Pro35S:GSA1WYJ #14	Pro35S:GSA1WYJ #26
	0.625	0.958333	0.875	0.833333
	0.833333	0.958333	0.869565	0.833333
	0.708333	0.958333	0.916667	0.791667
	0.708333	0.956522	0.956522	0.863636
Source Data Fig 5f	Survival rate under PEG treatment
	WYJ	Pro35S:GSA1WYJ #7	Pro35S:GSA1WYJ #14	Pro35S:GSA1WYJ #26
	0.0416667	0.541667	0.315789	0.473684
	0.125	0.375	0.347826	0.473684
	0.0416667	0.208333	0.173913	0.333333
Source Data Fig 5g	Relative expression
	Untreatment		NaCl treatment
	WYJ	Pro35S:GSA1WYJ	WYJ	Pro35S:GSA1WYJ
OsC4H	1.0676	1.36876	1.91848	1.816
	0.953673	1.62382	1.48397	1.79809
	0.982185	1.3261	1.7581	2.10755
OsCAD7	0.879051	0.588696	0.0172674	0.00954522
	1.0847	0.592688	0.0187092	0.00663584
	1.04876	0.555523	0.0154832	0.00791014
OsC1	0.820671	5.34559	7.19665	17.1493
	0.798949	4.78361	6.35834	18.4417
	1.52515	3.26549	9.79028	21.9631
OsANS	1.01217	2.08184	2.50071	4.74707
	1.06828	2.3349	2.86446	3.43923
	0.924831	2.48163	1.88189	4.48338
Source Data Fig 5h	Compounds	NIL-GSA1WYJ	NIL-GSA1WYJNaCl	NIL-GSA1CG14	NIL-GSA1CG14NaCl
	4-Methoxycinna Maldehyde	1.24887	-1.1976	-0.0745146	0.0232486
	p-Coumaric acid	0.978592	-1.35039	0.459482	-0.0876875
	6-Hydroxy-4-methylcoumarin	0.735841	-1.42409	0.655301	0.0329481
	Ferulic acid	1.18337	-0.832056	0.47458	-0.825892
	O-Feruloyl coumarin	0.820754	-0.939402	0.906923	-0.788275
	Scopolin	0.429317	-0.360561	-1.19268	1.12392
	(E)-p-coumaric acid	1.25922	-0.834351	0.347903	-0.772775
	p-Coumaryl alcohol	0.700654	-1.45453	0.143203	0.610672
	Hydroxy-methoxycinnamate	1.17055	-0.979772	0.475425	-0.666204
	Sinapyl alcohol	1.21078	-0.0945925	-1.2297	0.113511
	Sinapic acid	1.30119	-1.10742	0.0788285	-0.272601
	Caffeyl alcohol	-0.842058	-0.856655	1.08838	0.610333
	Caffeic acid O-glucoside	0.388621	-0.84819	1.23575	-0.776184
	Gallic acid O-feruloyl-O-hexosyl-O-hexoside	0.768915	-0.922324	0.956	-0.802591
	Coniferin	0.792131	-1.45467	0.467225	0.195318
	4-Hydroxy-3-methoxycinnamaldehyde	1.33831	-0.50587	-0.966916	0.134472
	Schizandrin	-0.319684	-0.639723	1.48676	-0.527354
	3-Hydroxy-4-methoxycinnamic acid	1.25831	-1.12604	0.198405	-0.330675
	Isoacteoside	0.217307	-1.18324	1.21992	-0.253988
	Isoimperatorin	-0.249661	-1.12444	1.29088	0.0832203
Source Data Fig 5i	Compounds	NIL-GSA1WYJ	NIL-GSA1WYJNaCl	NIL-GSA1CG14	NIL-GSA1CG14NaCl
	6-C-hexosyl-apigenin O-feruloylhexoside	0.842586	0.888363	-0.902669	-0.828281
	C-hexosyl-chrysoeriol O-sinapoylhexoside	0.627959	0.660686	-1.46251	0.173865
	Tricin 4'-O-(β-guaiacylglyceryl) ether 7-O-hexoside	0.0647298	1.35933	-0.970947	-0.453108
	C-hexosyl-apigenin O-hexosyl-O-hexoside	0.707942	1.00874	-0.920628	-0.796055
	Tricin O-glyceryl-hexosyl-O-hexoside	0.537246	1.1049	-1.08775	-0.554401
	Tricin O-rhamnoside	0.095178	1.18293	-1.26149	-0.0166184
	Chrysin 5-O-glucoside (Toringin)	-0.349025	1.3751	-0.993072	-0.0330024
	Chrysoeriol O-hexosyl-O-rutinoside	0.365344	1.20712	-1.08039	-0.49208
	Chrysoeriol O-sinapoylhexoside	-0.448379	1.04688	-1.17215	0.573646
	C-hexosyl-apigenin O-p-coumaroylhexoside	0.0522534	1.19171	-1.25577	0.0117991
	Troxerutin (Trihydroxyethyl rutin)	-1.08944	0.975759	-0.596824	0.710504
	Chrysin O-hexoside	-0.903494	1.31367	-0.637435	0.227259
	Isovitexin	-0.95912	1.39227	-0.371272	-0.0618787
	Tricin O-phenylformic acid	-0.960395	1.04156	-0.743968	0.662808
	5,7-Dihydroxy-3',4',5'-trimethoxyflavone	-0.676725	1.32812	-0.857668	0.206275
	Peonidin 3-O-glucoside chloride	-0.256669	1.39024	-0.990386	-0.14318
	Ayanin	-0.682813	1.13355	-0.982748	0.532007
	Tricin O-eudesmic acid	-0.718643	1.24233	-0.895498	0.371807
	Tricin 4'-O-syringyl alcohol	-0.838576	0.886543	-0.892799	0.844833
	Apigenin	-0.699149	1.20423	-0.935721	0.430643
	Peonidin O-hexoside	-0.651588	1.39072	-0.798613	0.0594783
	Chrysoeriol	-0.761765	1.22244	-0.870353	0.409675
	Tricin 4'-O-β-guaiacylglycerol	-0.746217	1.27888	-0.843286	0.310621
	Luteolin 6-C-hexoside 8-C-hexosyl-O-hexoside	-0.676252	1.25125	-0.92458	0.349581
	Tricin O-oxalic acid O-coumaroyl shikimic acid	-0.747462	1.28802	-0.834287	0.293733
	Hesperetin	-1.2695	1.1529	-0.103562	0.220156
	Di-O-methylquercetin	-1.23184	0.904093	-0.389061	0.716809
	Apigenin 8-C-pentoside	-0.862274	1.06486	-0.843599	0.641012
	Vicenin-3	0.270908	0.400944	0.791052	-1.4629
	Apigenin O-hexosyl-O-rutinoside	0.680721	0.783958	-0.0806541	-1.38402
	C-pentosyl-chrysoeriol 7-O-feruloylhexoside	-0.873766	-0.107725	1.42436	-0.442868
	Tricin 5-O-β-guaiacylglycerol	0.751327	0.928488	-0.554838	-1.12498
	Pelargonidin 3-O-beta-D-glucoside（Callistephin chloride)	0.0419925	0.340606	0.993824	-1.37642
	C-pentosyl-C-hexosyl-apigenin	-0.306865	0.452495	1.08703	-1.23266
	Apigenin 6-C-hexosyl-8-C-hexosyl-O-hexoside	-0.479977	-0.240564	1.46756	-0.747015
	Chrysoeriol C-hexosyl-O-rhamnoside	0.278155	0.767922	0.421891	-1.46797
	Isoschaftoside	-0.134937	0.967045	0.506012	-1.33812
	Homoeriodictyol	-0.694397	-0.340886	1.48348	-0.448202
	C-hexosyl-luteolin C-pentoside	0.45204	1.01171	-0.139917	-1.32383
	di-C,C-hexosyl-luteolin	-0.203733	0.396742	1.083	-1.27601
	Tricin 7-O-feruloylhexoside	0.647254	1.02905	-0.596175	-1.08013
	7-O-Methyleriodictyol	-0.78827	1.2602	-0.818702	0.346771
	C-hexosyl-apigenin O-pentoside	0	1.28206	-0.12407	-1.15799
	Tricin 4'-O-(β-guaiacylglyceryl) ether 5-O-hexosyl-O-hexoside	0.213466	0.845757	0.3864	-1.44562
	Isohemiphloin	-0.892026	1.43007	-0.184069	-0.353978
	Apigenin 7-O-glucoside (Cosmosiin)	-0.863219	1.44415	-0.274103	-0.306831
	Narirutin	-1.13551	1.2028	0.328036	-0.395326
	Tricin 4'-O-(β-guaiacylglyceryl) ether-O-rutinoside	-0.0817233	1.43798	-0.624227	-0.732032
	Tricin 4'-O-(syringyl alcohol) ether 7-O-hexoside	-0.563391	1.39365	0.0296521	-0.859912
	Tectochrysin	-1.46673	0.535551	0.718893	0.212291
	Naringenin 7-O-neohesperidoside (Naringin)	-1.12364	1.04854	0.601104	-0.525999
	Tiliroside	-1.17985	1.24571	0.131344	-0.197204
	Isosakuranetin-7-neohesperidoside (Poncirin)	-1.1542	1.21811	0.269697	-0.333606
	5-Deoxyquercetin (Fisetin)	-0.865363	0.913249	-0.865363	0.817477
	Chrysin	-0.816627	1.22435	-0.816627	0.4089
	Luteolin	-0.616072	1.47683	-0.616072	-0.244689

## Sheet: Suppl Fig. 1a-d, g-j
Source Data Supplementary Fig. 1a	1,000-grain weight (g)				Source Data Supplementary Fig. 1b	Grain length (mm)				Source Data Supplementary Fig. 1c	Grain width (mm)
	GSA1WYJ/WYJ	GSA1WYJ/CG14	GSA1CG14/CG14			GSA1WYJ/WYJ	GSA1WYJ/CG14	GSA1CG14/CG14			GSA1WYJ/WYJ	GSA1WYJ/CG14	GSA1CG14/CG14
	27.046	28.875	25.438			7.199	7.213	7.095			3.279	3.448	3.348
	28.3	26.555	26.385			7.213	7.214	7.115			3.437	3.338	3.262
	27.213	27.6	25.945			7.234	7.222	7.119			3.412	3.383	3.38
	26.609	26.568	24.675			7.235	7.224	7.123			3.347	3.464	3.329
	26.052	27.915	26.308			7.249	7.234	7.125			3.312	3.423	3.346
	28.477	26.596	26.758			7.276	7.235	7.126			3.442	3.342	3.376
	26.844	28.183	25.62			7.313	7.239	7.141			3.401	3.453	3.333
	28.225	27.922	27.524			7.316	7.242	7.154			3.428	3.45	3.37
	28.959	27.342	27.024			7.325	7.243	7.157			3.465	3.339	3.359
	28.759	27.195	27.139			7.328	7.244	7.161			3.399	3.346	3.393
	28.864	26.351	26.398			7.329	7.245	7.162			3.46	3.346	3.379
	27.221	27.713	27.044			7.333	7.252	7.176			3.386	3.385	3.339
	30.092	27.202	26.295			7.334	7.254	7.179			3.481	3.348	3.286
	28.772	27.405	26.877			7.344	7.266	7.191			3.349	3.419	3.418
	27.711	27.967	27.046			7.349	7.267	7.199			3.401	3.411	3.279
	29.339	27.179	27.522			7.361	7.278	7.201			3.447	3.418	3.418
	26.227	27.764	28.557			7.363	7.279	7.21			3.364	3.361	3.446
	30.16	27.714	27.216			7.369	7.289	7.214			3.503	3.408	3.392
	30.115	27.238	27.342			7.369	7.31	7.215			3.466	3.395	3.338
	29.272	27.215	27.976			7.373	7.315	7.217			3.495	3.375	3.397
	29.881	28.258	26.88			7.38	7.316	7.223			3.514	3.404	3.364
	28.489	26.01	26.861			7.395	7.317	7.227			3.35	3.327	3.314
	30.248	28.043	27.094			7.397	7.32	7.235			3.43	3.399	3.323
	28.524	27.728	27.524			7.405	7.322	7.24			3.468	3.402	3.345
	28.913	27.779	27.386			7.406	7.323	7.241			3.431	3.393	3.304
	28.885	29.965	26.803			7.408	7.344	7.242			3.432	3.458	3.318
	26.677	29.669	26.988			7.415	7.345	7.245			3.372	3.436	3.384
	28.734	28.236	27.13			7.416	7.346	7.27			3.365	3.442	3.337
	29.636	28.76	27.625			7.424	7.347	7.276			3.429	3.369	3.428
	31.955	30.11	27.645			7.436	7.356	7.282			3.579	3.449	3.318
	30.765	27.373	28.043			7.445	7.36	7.291			3.519	3.301	3.404
	29.792	28.26	27.191			7.477	7.361	7.295			3.453	3.385	3.355
	31.379	28.329	27.276			7.486	7.362	7.3			3.532	3.453	3.424
	30.259	27.744	27.112			7.497	7.366	7.322			3.465	3.373	3.42
	30.204	27.708	28.613			7.522	7.367	7.323			3.48	3.432	3.398
	29.463	29.812	28.696			7.529	7.37	7.336			3.432	3.424	3.448
	30.111	27.883	28.758			7.535	7.372	7.346			3.469	3.413	3.428
	32.295	27.784	27.203			7.538	7.377	7.362			3.553	3.399	3.344
	28.722	27.508	29.25			7.543	7.381	7.371			3.499	3.41	3.433
	28.375	28.061	30.795			7.547	7.383	7.386			3.366	3.425	3.471
Source Data Supplementary Fig. 1d	Filled grain number		Unfilled grain number		Source Data Supplementary Fig. 1g	Plant height (cm)				Source Data Supplementary Fig. 1h	Number of effective panicles
	NIL-GSA1WYJ	NIL-GSA1CG14	NIL-GSA1WYJ	NIL-GSA1CG14		NIL-GSA1WYJ	NIL-GSA1CG14				NIL-GSA1WYJ	NIL-GSA1CG14
	95	103	24	22		93	96				9	8
	99	90	12	15		91	84				9	9
	85	103	11	23		88	90				9	10
	116	82	14	20		93	88				9	10
	96	101	5	37		97	85				9	10
	101	105	11	54		98	87				9	11
	93	99	12	33		92	93				9	11
	93	77	19	20		93	92				10	12
	107	81	30	50		91	97				11	12
	85	87	14	25		95	96				11	12
	110	139	27	29		94	90				11	12
	91	81	27	12		97	92				11	12
	91	99	15	32		95	91				11	12
	105	106	17	28		89	93				11	12
	99	88	45	27		91	90				11	13
	102	92	12	33		94	93				12	13
	80	107	7	29		91	95				12	13
	82	107	16	44		94	85				12	14
	107	94	27	21		96	89				12	14
	83	98	26	16		90	93				13	14
	103	114	23	16		90	92				13	14
	87	96	8	30		89	93				13	15
	115	104	20	24		92	98				13	15
	106	108	17	23		92	98				13	15
	99	108	33	32		95	100				14	15
	110	89	18	11		98	101				14	15
	91	102	6	24		95	102				14	15
	73	115	20	43		102	101				14	15
	92	88	27	37		101	102				14	16
	91	95	20	24		96	96				14	16
	106	106	21	21		91	102				15	16
	100	91	21	36		96	99				15	16
	60	99	10	35		93	101				15	17
	99	117	13	23		95	99				16	17
	92	94	14	33		98	94				16	17
	91	96	10	31		97	97				16	17
	102	98	23	28		92	97				17	17
	119	76	8	47		102	94				17	19
	94	126	18	43		99	96				19	21
	88	97	16	41		101	94				20	21
Source Data Supplementary Fig. 1i	Panicles length (cm)				Source Data Supplementary Fig. 1j	Grain yield per plant (g)
	NIL-GSA1WYJ	NIL-GSA1CG14				NIL-GSA1WYJ	NIL-GSA1CG14
	14.7	16.4				14.635	17.668
	14.9	15.6				19.45	15.279
	15	16.5				14.103	20.349
	16.2	14.4				21.064	18.693
	15	14.7				14.433	19.418
	17.5	14.2				15.181	17.173
	15.4	14.2				20.146	22.47
	16.1	14.2				16.345	21.103
	16.5	17.4				18.573	22.518
	14.6	15.7				21.262	27.118
	16.3	16				22.01	26.548
	16.2	16				24.071	19.145
	14.5	16.5				21.923	28.978
	15.6	18.5				25.476	25.67
	15.7	14				19.559	21.345
	15.6	17.2				30.764	26.75
	15.5	16.9				21.366	24.585
	14.2	17.1				23.537	27.389
	17.2	14.6				22.936	32.075
	17.5	18				23.848	31.982
	15.5	16.6				29.874	32.569
	13.8	14.1				24.782	29.239
	14.9	17.2				26.633	22.417
	17	15.4				28.309	31.119
	15.9	14.2				26.116	28.849
	15.5	17.1				29.256	28.864
	17	14.9				27.019	27.639
	16.3	17.8				26.441	28.996
	16.2	16.2				28.427	31.564
	15.1	16				25.85	24.992
	16.1	15.3				29.787	40.19
	16	15.5				32.178	33.846
	13.5	14.5				29.688	24.003
	15	18.7				28.736	43.203
	17	14.5				28.435	31.553
	16.7	15.3				35.901	32.346
	16	16.4				35.956	30.728
	16.6	14.6				43.931	37.515
	15.9	17.1				19.112	38.882
	17.5	14.6				49.6	41.385

## Sheet: Suppl Fig. 2b-e
Source Data Supplementary Fig. 2b	Caryopses fresh weight (mg)			Source Data Supplementary Fig. 2c	Caryopses length (mm)			Source Data Supplementary Fig. 2d	Caryopses width (mm)			Source DataSupplementary Fig. 2e	Caryopses water content (%)
	NIL-GSA1WYJ	NIL-GSA1CG14			NIL-GSA1WYJ	NIL-GSA1CG14			NIL-GSA1WYJ	NIL-GSA1CG14			NIL-GSA1WYJ	NIL-GSA1CG14
5d	8.97273	8.05		5d	6.32	5.91		5d	2.36	2.07		5d	79.2975	79.9855
	9.45	7.88			6.11	6.09			2.19	2.07			78.5273	80.5128
	10.8571	7.8			6.35	6.03			2.4	2.05			77.3684	80.8022
	9.84848	7.55294			6.45	6.01			2.5	1.87			78.3692	79.1074
	9.40606	8.17568			6.3	5.89			2.15	1.81			81.7198	79.5142
	9.48222	7.94651			6.11	5.81			2.12	2.02			78.7438	80.9146
	9.87391	7.83846			6.32	5.89			2.15	1.92			78.4676	81.1297
	9.75	8.15			6.16	6.14			2.07	2.04			79.359	80.2205
10d	21.1741	18.9595		10d	6.24	6.07		10d	3.27	3.22		10d	65.9962	66.1725
	21.7778	19.274			6.27	5.93			3.23	3.25			64.5281	65.9749
	21.719	20.3182			6.22	5.83			3.25	3.2			65.6325	65.5593
	19.9838	20.025			6.32	6.19			3.17	3.23			67.4458	63.3048
	20.8097	19.802			6.19	6.21			3.22	3.04			67.1834	66.5313
	21.632	20.3393			6.4	6.07			3.15	3.19			66.2075	64.8815
	21.3478	20.5706			6.4	6.17			3.23	3.22			66.0387	65.113
	22.1958	21.2333			6.12	6.06			3.12	3.3			66.116	65.4108
15d	25.825	22.54		15d	6.57	6.14		15d	3.27	3.22		15d	51.181	54.2413
	25.0724	23.2614			6.45	6.19			3.22	3.17			53.5002	52.8383
	25.9098	22.4191			6.45	6.26			3.4	3.12			53.2335	56.164
	26.0476	22.6621			6.45	6.37			3.22	3.07			52.0567	52.6896
	28.616	23.7453			6.45	6.21			3.32	3.25			48.2947	51.4899
	25.7171	22.414			6.42	6.04			3.27	3.23			51.1997	52.6724
	26.4387	22.5425			6.37	6.18			3.23	3.06			51.2933	49.1796
	26.1565	23.7175			6.47	6.16			3.5	3.08			53.8481	47.8444
22d	30.9289	27.0854		22d	6.42	6.26		22d	3.46	3.2		22d	31.8812	37.0824
	29.2275	28.4833			6.15	6.12			3.35	3.2			34.6848	33.9575
	31.0963	29.6561			6.44	6.44			3.58	3.25			33.6589	31.5733
	30.1029	28.049			6.65	6.22			3.33	3.35			37.9271	36.3504
	33.05	28.7167			6.49	6.35			3.45	3.35			31.0439	38.4933
	33.475	28.3052			6.35	6.14			3.39	3.33			30.4385	32.9674
	29.625	28.781			6.42	6.38			3.42	3.2			34.6715	30.8074
	31.7255	27.9343			6.36	6.12			3.6	3.28			35.4034	35.1335
29d	31.3423	29.9854		29d	6.53	6.07		29d	3.49	3.28		29d	32.9734	27.166
	32.9	30.6333			6.5	6.08			3.58	3.15			29.3781	25.9975
	35.5576	29.9273			6.62	6.01			3.35	3.27			27.3734	25.9316
	36.3545	30.6063			6.55	6.26			3.61	3.27			27.0818	25.4339
	33.4281	30.4031			6.53	6.27			3.5	3.32			31.1863	25.8403
	35.2615	30.6419			6.63	6.22			3.41	3.31			27.176	27.1608
	34.8697	28.9424			6.46	6.31			3.61	3.31			27.6701	26.1857
	36.161	31.0813			6.56	6.24			3.62	3.09			27.5327	26.2391
36d	38.4528	29.7719		36d	6.67	6.27		36d	3.75	3.27		36d	24.749	25.349
	38.8429	30.5875			6.5	6.21			3.66	3.33			18.8243	31.2918
	36.7167	29.9433			6.59	6.39			3.71	3.3			24.1619	24.4573
	36.8261	28.9			6.78	6.22			3.69	3.29			25.5726	23.4069
	36.2462	30.0943			6.52	6.1			3.48	3.19			25.0212	23.7064
	36.1293	30.7281			6.58	6.12			3.52	3.32			24.3315	24.0822
	37.5053	30.1341			6.5	6.2			3.64	3.29			25.0281	24.4739
	36.8205	32.0095			6.54	6.14			3.54	3.16			25.6219	27.834
71d	34.4	31.4846		71d	6.5	6.23		71d	3.44	3.3		71d	15.8571	16.0681
	33.2545	28.32			6.45	5.87			3.5	3.19			17.7146	17.161
	33.3114	30.6385			6.32	6.04			3.52	3.32			16.6567	17.0809
	32.4407	29.9512			6.37	5.72			3.37	3.35			16.3146	16.0586
	32.5909	27.375			6.36	5.69			3.55	3.17			16.5504	14.693
	33.6323	28.9385			6.46	5.95			3.66	3.25			19.0485	16.011
	30.5618	29.8838			6.32	5.88			3.35	3.22			16.1293	16.4692
	34.4529	30.5743			6.32	5.9			3.66	3.33			17.9187	18.2319

## Sheet: Suppl Fig. 3
Source Data Supplementary Fig. 3a	C1	C2	R1	R2	R3	R4
grain length	7.24	7.175	7.199	7.059	7.28	7.155
	7.259	7.17	7.139	7.143	7.205	7.259
	7.232	7.197	7.177	7.229	7.288	7.045
	7.254	7.164	7.162	7.143	7.365	7.191
	7.275	7.178	7.227	7.233	7.194	7.066
	7.354	7.192	7.235	7.148	7.272	7.253
	7.334	7.187	7.191	7.113	7.118	7.258
	7.266	7.185	7.215	7.327	7.314	7.295
	7.267	7.181	7.125	7.108	7.226	7.429
	7.239	7.173	7.12	7.179	7.261	7.315
	7.325	7.162	7.123	7.209	7.257	7.218
	7.28	7.165	7.24	7.28	7.359	7.473
	7.375	7.205	7.086	7.16	7.242	7.272
	7.269	7.2	7.126	7.184	7.345	7.334
	7.378	7.176	7.036	7.105	7.494	7.339
	7.275	7.189	7.179	7.313	7.232	7.271
	7.294	7.186	7.119	7.205	7.196	7.244
	7.304	7.167	7.115	7.153	7.31	7.233
	7.273	7.2	7.276	7.227	7.412	7.291
	7.276	7.192	7.214	7.273	7.293	7.301
Source Data Supplementary Fig. 3b	C1	C2	R1	R2	R3	R4
grain width	3.336	3.228	3.253	3.215	3.322	3.275
	3.391	3.317	3.261	3.148	3.29	3.436
	3.337	3.163	3.266	3.228	3.306	3.294
	3.406	3.215	3.232	3.19	3.365	3.408
	3.337	3.221	3.277	3.227	3.324	3.398
	3.344	3.238	3.299	3.221	3.361	3.332
	3.345	3.288	3.304	3.163	3.385	3.318
	3.356	3.22	3.303	3.279	3.394	3.369
	3.363	3.273	3.265	3.259	3.376	3.44
	3.364	3.279	3.247	3.22	3.453	3.364
	3.366	3.252	3.256	3.273	3.392	3.365
	3.367	3.233	3.249	3.238	3.365	3.359
	3.386	3.227	3.284	3.252	3.353	3.376
	3.367	3.19	3.293	3.233	3.454	3.393
	3.391	3.288	3.274	3.248	3.338	3.421
	3.392	3.217	3.288	3.288	3.319	3.408
	3.356	3.248	3.282	3.317	3.347	3.309
	3.391	3.308	3.288	3.217	3.339	3.415
	3.398	3.148	3.297	3.308	3.379	3.431
	3.402	3.259	3.271	3.288	3.358	3.359

## Sheet: Suppl Fig. 6
Source Data Supplementary Fig. 6a				Source Data Supplementary Fig. 6b				Source Data Supplementary Fig. 6c
position	π value of O.glaberrima	π value of O. barthii		position	π value of O.sativa ssp. japonica	π value of O.rufipogen		position	π value of O. sativa ssp. indica	π value of O.rufipogen
-1282	0.000529598	0.0022		-1282	7.56337e-05	0.00026513		-1282	0.00718	0.00026513
-1232	0.000619818	0.00241		-1232	5.87036e-05	0.00022623		-1232	0.00677	0.00022623
-1182	0.000619818	0.00249		-1182	5.17227e-05	0.000211196		-1182	0.00579	0.000211196
-1132	0.00306	0.00437		-1132	4.47677e-05	0.000207685		-1132	0.00483	0.000207685
-1082	0.00306	0.00454		-1082	1.98563e-05	0.000198407		-1082	0.002	0.000198407
-1032	0.00296	0.00441		-1032	2.03899e-05	0.000217259		-1032	0.002	0.000217259
-982	0.00296	0.00459		-982	3.17269e-05	0.000307393		-982	0.00281	0.000307393
-932	0.00296	0.00485		-932	3.45962e-05	0.000300579		-932	0.00285	0.000300579
-882	0.00278	0.00393		-882	4.61816e-05	0.000303338		-882	0.00387	0.000303338
-832	0.00269	0.00372		-832	9.33988e-05	0.000237222		-832	0.00841	0.000237222
-782	0.00252	0.0031		-782	0.000102486	0.000222567		-782	0.00962	0.000222567
-732	0.00253	0.0031		-732	0.000114617	0.000195331		-732	0.00997	0.000195331
-682	0.00253	0.00266		-682	0.000137914	0.000464222		-682	0.01095	0.000464222
-632	9.48905e-05	0.000819354		-632	0.000161406	0.00102		-632	0.01225	0.00102
-582	9.48905e-05	0.000656084		-582	0.000161406	0.00103		-582	0.01225	0.00103
-532	9.48905e-05	0.000656084		-532	0.000157041	0.00103		-532	0.01201	0.00103
-482	9.48905e-05	0.000480767		-482	0.00014617	0.000929042		-482	0.01094	0.000929042
-432	9.48905e-05	0.000229416		-432	0.000148561	0.000929042		-432	0.01063	0.000929042
-382	9.48905e-05	0.000288548		-382	0.000157989	0.00115		-382	0.01055	0.00115
-332	9.48905e-05	0.000288548		-332	0.000102452	0.00119		-332	0.00536	0.00119
-282	9.48905e-05	0.000461773		-282	9.33814e-05	0.00119		-282	0.00417	0.00119
-232	0	0.000232214		-232	7.71098e-05	0.00114		-232	0.00324	0.00114
-182	0	0.000232214		-182	5.387e-05	0.000889679		-182	0.00228	0.000889679
-132	0.0001	0.000587511		-132	3.04372e-05	0.000331994		-132	0.000995168	0.000331994
-82	0.0001	0.000587511		-82	3.04372e-05	0.000359232		-82	0.000991762	0.000359232
-32	0.0001	0.000587511		-32	3.51686e-05	0.000340497		-32	0.000991762	0.000340497
18	0.0001	0.000627719		18	3.2804e-05	0.000340497		18	0.000991762	0.000340497
68	0.000274465	0.00171		68	2.57053e-05	0.000340497		68	0.000995164	0.000340497
118	0.000274465	0.00165		118	4.73093e-06	0.000113242		118	5.66766e-06	0.000113242
168	0.000374503	0.00211		168	4.73093e-06	8.07276e-05		168	7.93207e-06	8.07276e-05
218	0.000374503	0.00194		218	4.73093e-06	0.000101897		218	7.93207e-06	0.000101897
268	0.000374503	0.00194		268	2.80217e-05	0.000310159		268	0.00098162	0.000310159
318	0.000374503	0.00194		318	3.03835e-05	0.000267773		318	0.00098162	0.000267773
368	0.000274465	0.0021		368	3.03835e-05	0.000285384		368	0.000980488	0.000285384
418	0.000274465	0.0021		418	5.14311e-05	0.000390755		418	0.00195	0.000390755
468	0.000274465	0.0021		468	4.90667e-05	0.000399354		468	0.00223	0.000399354
518	0.000274465	0.00206		518	5.14341e-05	0.000399354		518	0.00223	0.000399354
568	0.0001	0.00141		568	5.14341e-05	0.000488168		568	0.00222	0.000488168
618	0.0001	0.00141		618	5.14341e-05	0.00049967		618	0.00223	0.00049967
668	0	0.000947419		668	6.56127e-05	0.00049967		668	0.00223	0.00049967
718	0	0.000947419		718	7.7431e-05	0.000593087		718	0.00223	0.000593087
768	0	0.000947419		768	5.64917e-05	0.000394899		768	0.00153	0.000394899
818	0	0.000947419		818	5.41293e-05	0.000407385		818	0.00153	0.000407385
868	0	0.000429621		868	5.41293e-05	0.000408202		868	0.00153	0.000408202
918	0	0.000429621		918	3.30806e-05	0.000539855		918	0.000561101	0.000539855
968	0	0.000429621		968	3.07134e-05	0.000530979		968	0.000288815	0.000530979
1018	0	0.000429621		1018	2.83461e-05	0.00062735		1018	0.000288815	0.00062735
1068	0	0		1068	4.46624e-05	0.000937627		1068	0.00126	0.000937627
1118	0	0		1118	4.46624e-05	0.000950782		1118	0.00125	0.000950782
1168	0	0		1168	3.0484e-05	0.00103		1168	0.00125	0.00103
1218	0	0		1218	1.86694e-05	0.000933364		1218	0.00125	0.000933364
1268	0	0		1268	1.63132e-05	0.000920544		1268	0.00097616	0.000920544
1318	0	0		1318	1.63132e-05	0.000907542		1318	0.00097616	0.000907542
1368	0	4.05119e-05		1368	1.63132e-05	0.000901817		1368	0.000973891	0.000901817
1418	0	4.05119e-05		1418	1.63132e-05	0.000646957		1418	0.000972759	0.000646957
1468	0	0.000391121		1468	1.63132e-05	0.000646957		1468	0.000976168	0.000646957
1518	0	0.000447648		1518	1.63132e-05	0.000867187		1518	0.00125	0.000867187
1568	0	0.000447648		1568	0	0.000467248		1568	0.000277634	0.000467248
1618	0	0.000717186		1618	9.45062e-06	0.000443285		1618	0.0002765	0.000443285
1668	9.48905e-05	0.000818912		1668	9.45062e-06	0.000530077		1668	0.0002765	0.000530077
1718	9.48905e-05	0.00119		1718	9.45062e-06	0.000513222		1718	0.0002765	0.000513222
1768	9.48905e-05	0.0019		1768	9.45062e-06	0.000513222		1768	0.0002765	0.000513222
1818	9.48905e-05	0.00206		1818	9.45062e-06	0.000684036		1818	0.000543482	0.000684036
1868	9.48905e-05	0.00202		1868	9.45062e-06	0.000782141		1868	0.00054575	0.000782141
1918	0.00019491	0.00206		1918	9.45062e-06	0.000759184		1918	0.000543482	0.000759184
1968	0.00019491	0.0017		1968	9.45062e-06	0.000759184		1968	0.000540078	0.000759184
2018	0.00019491	0.00165		2018	2.8106e-05	0.000697087		2018	0.00125	0.000697087
2068	0.00019491	0.00165		2068	2.8106e-05	0.000733345		2068	0.00152	0.000733345

## Sheet: Suppl Fig. 7a-b, d-f, h-j, l-n
Source Data Supplementary Fig. 7a	Relative expression of GSA1
	WYJ	Pro35S:GSA1WYJ#7	Pro35S:GSA1WYJ#14	Pro35S:GSA1WYJ#26
	0.969073	57.4384	87.4495	206.273
	0.93734	52.8651	49.8854	276.278
	1.1009	64.4055	57.2265	114.988
Source Data Supplementary Fig. 7b	Relative expression of GSA1
	WYJ	Pro35S:GSA1CG14#7	Pro35S:GSA1CG14#22	Pro35S:GSA1CG14#26
	0.987783	4739.11	2252.48	985.833
	0.938004	2394.49	2608.73	2369.58
	1.07111	3828.07	2064.1	1207.91
Source Data Supplementary Fig. 7d	1000-grain weight (g)
	WYJ	Pro35S:GSA1CG14#7	Pro35S:GSA1CG14#22	Pro35S:GSA1CG14#26
	27.75	26.214	26	24.552
	28	26.643	26.118	24.968
	27.556	25.474	25.238	24.9
	27.556	25	26.211	25.563
	28.071	25.864	25	25.486
	27.85	25.636	25.667	25.258
	27.867	24.36	25.321	25.513
	28.133	25.37	24.737	24.892
Source Data Supplementary Fig. 7e	Grain length (mm)
	WYJ	Pro35S:GSA1CG14#7	Pro35S:GSA1CG14#22	Pro35S:GSA1CG14#26
	7.583	7.335	7.482	7.235
	7.773	7.351	7.446	7.183
	7.479	7.256	7.253	7.195
	7.479	7.125	7.362	7.355
	7.427	7.35	7.337	7.366
	7.412	7.241	7.261	7.286
	7.403	7.258	7.273	7.322
	7.467	7.205	7.281	7.255
Source Data Supplementary Fig. 7f	Grain width (mm)
	WYJ	Pro35S:GSA1CG14#7	Pro35S:GSA1CG14#22	Pro35S:GSA1CG14#26
	3.346	3.089	3.082	3.135
	3.326	3.206	3.131	3.186
	3.289	3.159	3.053	3.222
	3.289	3.166	3.165	3.195
	3.304	3.13	3.135	3.194
	3.282	3.221	3.087	3.163
	3.304	3.118	3.108	3.227
	3.294	3.219	3.094	3.18
Source Data Supplementary Fig. 7h	1000-grain weight (g)
	WYJ	KO-GSA1#13	KO-GSA1#22	KO-GSA1#26
	27.636	24.285	25.908	26.074
	27.923	24.197	25.189	24.729
	26.308	23.853	23.67	25.603
	28.767	24.167	23.737	26.702
	27.942	24.431	24.19	25.4
	27.125	24.143	24.5388	23.64
Source Data Supplementary Fig. 7i	Grain length (mm)
	WYJ	KO-GSA1#13	KO-GSA1#22	KO-GSA1#26
	7.618	7.286	7.348	7.367
	7.745	7.348	7.289	7.487
	7.716	7.148	7.167	7.507
	7.912	7.318	7.167	7.47
	7.545	7.143	7.222	7.43
	7.743	7.172	7.2386	7.232
Source Data Supplementary Fig. 7j	Grain width (mm)
	WYJ	KO-GSA1#13	KO-GSA1#22	KO-GSA1#26
	3.357	3.102	3.188	3.149
	3.358	3.193	3.213	3.161
	3.435	3.122	3.151	3.153
	3.382	3.143	3.085	3.231
	3.309	3.157	3.138	3.215
	3.311	3.104	3.155	3.094
Source Data Supplementary Fig. 7l	1000-grain weight (g)
	NIL-GSA1WYJ	gGSA1com	NIL-GSA1CG14
	31.143	30.333	27.3
	31.033	32.349	27.784
	31.022	32.429	27.443
	30.977	31.125	27.615
	31.3	30.667	27.284
	31.077	30.273	28.5
Source Data Supplementary Fig. 7m	Grain length (mm)
	NIL-GSA1WYJ	gGSA1com	NIL-GSA1CG14
	7.628	7.652	7.328
	7.742	7.521	7.43
	7.748	7.57	7.533
	7.533	7.53	7.26
	7.684	7.524	7.579
	7.681	7.58	7.481
Source Data Supplementary Fig. 7n	Grain width (mm)
	NIL-GSA1WYJ	gGSA1com	NIL-GSA1CG14
	3.527	3.491	3.313
	3.495	3.511	3.243
	3.44	3.475	3.244
	3.454	3.575	3.369
	3.407	3.48	3.346
	3.526	3.579	3.296

[truncated: 9 more sheets: Suppl Fig. 8c-e, h-k, Suppl Fig. 9a, e-j, l, n-r, Suppl Fig. 10b, e, Suppl Fig. 11b, d, e, f, Suppl Fig 13b, d, f,h,j,l,m, Suppl Fig 14c,f, Suppl Fig 15, Suppl Fig. 16, Suppl Fig. 17]
